# Supplementary material for: Insertion Depth Modulates Protein Kinase C-δ-C1b Domain Interactions with Membrane Cholesterol as Revealed by MD Simulations
Source: Int J Mol Sci. 2023 Feb 27;24(5):4598. doi: 10.3390/ijms24054598 (PMC10002858; doi:10.3390/ijms24054598)
Supplement: Supplementary file 1 [file ijms-24-04598-s001.zip]

Archive with 1 entries (1 files):
- ijms-2187658-supplementary.pdf
